# Supplementary material for: Effectiveness and Mechanism of Cryoablation in the Treatment of Oral Mucosal Melanoma
Source: Cancer Med. 2026 Feb 6;15(2):e71577. doi: 10.1002/cam4.71577 (PMC12881701; doi:10.1002/cam4.71577)
Supplement: Supplementary file 1 — Table S1: Demographic, clinical, and pathological features of the studied samples. [file CAM4-15-e71577-s001.xlsx]

## Sheet: Sheet1
Table S1. Demographic, clinical, and pathological features of the studied samples
No.	Age (year)	Gender	Site	Treatment	Follow-up	Overall survival (month)	Survival state
1	66	Female	Palate	Noncryoablation	No sign of recurrence	52	Alive
2	66	Male	Palate	Noncryoablation	Recurrence	12	Dead
3	74	Female	Palate	Noncryoablation	Recurrence	12	Alive
4	60	Male	Gingiva	Noncryoablation	Recurrence	43	Dead
5	63	Female	Gingiva	Noncryoablation	No sign of recurrence	31	Alive
6	52	Male	Cheek	Noncryoablation	No sign of recurrence	25	Alive
7	58	Female	Multiple body regions	Noncryoablation	Recurrence	7	Dead
8	58	Female	Multiple body regions	Noncryoablation	Recurrence	94	Alive
9	56	Female	Multiple body regions	Noncryoablation	No sign of recurrence	18	Alive
10	51	Male	Multiple body regions	Noncryoablation	No sign of recurrence	12	Alive
11	73	Male	Gingiva	Noncryoablation	Recurrence	29	Alive
12	50	Female	Gingiva	Noncryoablation	No sign of recurrence	44	Alive
13	54	Female	Tongue	Noncryoablation	No sign of recurrence	2	Alive
14	68	Female	Palate	Noncryoablation	No sign of recurrence	60	Alive
15	73	Female	Gingiva	Cryoablation	No sign of recurrence	15	Alive
16	57	Female	Palate	Cryoablation	Recurrence	60	Alive
17	70	Female	Gingiva	Cryoablation	No sign of recurrence	5	Alive
18	45	Male	Palate	Cryoablation	No sign of recurrence	94	Alive
19	41	Male	Gingiva	Cryoablation	No sign of recurrence	8	Alive
20	64	Male	Palate	Cryoablation	Recurrence	14	Dead
21	75	Male	Multiple body regions	Cryoablation	Recurrence	30	Dead
22	53	Male	Gingiva	Cryoablation	Recurrence	82	Alive
23	60	Male	Tongue	Cryoablation	Recurrence	36	Dead
24	53	Male	Gingiva	Cryoablation	Recurrence	12	Dead
25	48	Male	Palate	Cryoablation	Recurrence	36	Alive
26	50	Male	Palate	Cryoablation	No sign of recurrence	45	Alive
27	58	Male	Lips	Cryoablation	Recurrence	126	Alive
28	86	Male	Multiple body regions	Cryoablation	No sign of recurrence	12	Dead
29	46	Female	Multiple body regions	Cryoablation	Recurrence	24	Alive
30	63	Male	Gingiva	Cryoablation	No sign of recurrence	4	Alive
31	54	Male	Cheek	Cryoablation	Recurrence	50	Alive
32	63	Female	Palate	Cryoablation	No sign of recurrence	9	Alive
